# Supplementary material for: Bis(tricyclic) Aromatic Enes That Exhibit Efficient Fluorescence in the Solid State
Source: Molecules. 2024 Nov 14;29(22):5361. doi: 10.3390/molecules29225361 (PMC11596714; doi:10.3390/molecules29225361)
Supplement: Supplementary file 1 [file molecules-29-05361-s001.zip]

Archive with 1 entries (1 files):
- molecules-3297366-supplementary.pdf
